# Supplementary material for: PARP Inhibitors in Pancreatic Cancer with Homologous Recombination Repair Gene Mutations: A Single-Institution Experience
Source: Cancers (Basel). 2024 Oct 11;16(20):3447. doi: 10.3390/cancers16203447 (PMC11505755; doi:10.3390/cancers16203447)
Supplement: Supplementary file 1 [file cancers-16-03447-s001.zip]

Archive with 1 entries (1 files):
- cancers-3211805-supplementary.pdf
